# Supplementary material for: Synergistic inhibition effects of andrographolide and baicalin on coronavirus mechanisms by downregulation of ACE2 protein level
Source: Sci Rep. 2024 Feb 21;14:4287. doi: 10.1038/s41598-024-54722-5 (PMC10882053; doi:10.1038/s41598-024-54722-5)
Supplement: Supplementary file 1 — Supplementary Information 1. [file 41598_2024_54722_MOESM1_ESM.zip › raw data/Figure3/cytokines.xlsx]

## Sheet: Sheet1
			MEANS	SD
	IL-6	mock	0	0
		LPS	56.3	9.5
		S protein	46.8	5.9
		A	8.6	2.1
		B	6.6	3.7
		A+B	9.5	6.3
		S+A	14.4	3.9
		S+B	18.7	5.4
		S+A+B	12.4	6.3
			MEANS	SD
	TNF-a	mock	0	0
		LPS	1744	326
		S protein	896.6	44.1
		A	68.9	15.3
		B	125.3	33.8
		A+B	104.6	43.8
		S+A	236.3	45.1
		S+B	287.5	51.4
		S+A+B	224.7	78.4
