# Supplementary material for: Synergistic inhibition effects of andrographolide and baicalin on coronavirus mechanisms by downregulation of ACE2 protein level
Source: Sci Rep. 2024 Feb 21;14:4287. doi: 10.1038/s41598-024-54722-5 (PMC10882053; doi:10.1038/s41598-024-54722-5)
Supplement: Supplementary file 1 — Supplementary Information 1. [file 41598_2024_54722_MOESM1_ESM.zip › raw data/Figure4/Figure4.A IC50.xls]

## Sheet: Sheet1
Andrographolide	0	0.635
	5	0.547
	10	0.4317
	15	0.351
	20	0.316
	25	0.289
	30	0.245
	50	0.205
	100	0.178
	200	0.146
	300	0.125
baicalin	0	0.6154
	5	0.5699
	10	0.4762
	15	0.3981
	20	0.3561
	25	0.3122
	30	0.2812
	50	0.2455
	100	0.2212
	200	0.2198
	300	0.1455
