# Supplementary material for: Synergistic inhibition effects of andrographolide and baicalin on coronavirus mechanisms by downregulation of ACE2 protein level
Source: Sci Rep. 2024 Feb 21;14:4287. doi: 10.1038/s41598-024-54722-5 (PMC10882053; doi:10.1038/s41598-024-54722-5)
Supplement: Supplementary file 1 — Supplementary Information 1. [file 41598_2024_54722_MOESM1_ESM.zip › raw data/Figure4/Figure4.B quantition.xls]

## Sheet: Sheet1
	HUVECs		Calu-3
	Mean	SD	Mean	SD
Mock	100	12.5	100	15.4
Andrographolide	21.5	13.1	15.6	10.4
Baicalin	47.9	12.5	43.6	8.8
