# Supplementary material for: Synergistic inhibition effects of andrographolide and baicalin on coronavirus mechanisms by downregulation of ACE2 protein level
Source: Sci Rep. 2024 Feb 21;14:4287. doi: 10.1038/s41598-024-54722-5 (PMC10882053; doi:10.1038/s41598-024-54722-5)
Supplement: Supplementary file 1 — Supplementary Information 1. [file 41598_2024_54722_MOESM1_ESM.zip › raw data/Figure5/Figure5.F inhibition activity.xlsx]

## Sheet: Sheet1
	MOCK	Andrographolide	Baicalin
100	11641	11351	11967
200	11632.4	11791.3	12031
300	11723.9	11841.5	12221
400	11715.3	12191.8	123551
500	12006.8	12242.1	12471.9
600	12198.2	12292.4	12585.9
700	12389.7	12142.6	12780.9
800	12481.1	12392.9	12870.9
900	12472.6	12543.2	13050.9
1000	12764	12493.4	13250.8
1100	12855.5	12643.7	13460.8
1200	13046.9	12894	13830.8
1300	13238.3	12586.3	13920.8
1400	13529.8	12688.5	13670.8
1500	13721.2	12844.8	13870.7
1600	13812.7	12995.1	13890.7
1700	13904.1	12445.3	13980.7
1800	14095.6	12981.6	14270.7
1900	14187	12997.9	14360.7
2000	14278.5	12981.2	14350.6
2100	14369.9	13259.4	14540.6
2200	14461.4	13596.7	14730.6
2300	14752.8	13247	15120.6
2400	15144.2	13367.2	15210.6
2500	15335.7	13667.5	15590.6
2600	15427.1	13397.8	15790.5
2700	15518.6	13351.1	15880.5
2800	15710	13473.3	16070.5
2900	15801.5	13559.6	16160.5
3000	15892.9	13431.9	16250.5
3100	15984.4	13615.1	16440.4
3200	16175.8	13699.4	16330.4
3300	16367.3	13769.7	16520.4
3400	17158.7	13842	16610.4
3500	17350.1	13981.2	16700.4
3600	17441.6	13667.5	16890.3
3700	17533	13871.8	16980.3
3800	17724.5	13548	16970.3
3900	18115.9	13785.3	17160.3
4000	18207.4	13951.6	17250.3
4100	183399	13911.9	17440.3
4200	18490.3	14202.1	175730
4300	18681.7	14152.4	17720.2
4400	18973.2	14094.7	17810.2
4500	19264.6	14199	18050.2
4600	19556	14316.2	18490.2
4700	19847.5	14366.5	18680.1
4800	20138.9	14543.8	18870.1
4900	20330.4	14512	19060.1
5000	20521.8	14588.3	19250.1
5100	20913.3	14498.6	19840.1
5200	21504.7	14595.9	20630
5300	22296.2	14712.1	20820
5400	22787.6	14795.4	21510
